# Supplementary material for: Identification of Novel GANT61 Analogs with Activity in Hedgehog Functional Assays and GLI1-Dependent Cancer Cells
Source: Molecules. 2024 Jun 28;29(13):3095. doi: 10.3390/molecules29133095 (PMC11243198; doi:10.3390/molecules29133095)
Supplement: Supplementary file 1 [file molecules-29-03095-s001.zip]

Archive with 1 entries (1 files):
- molecules-3062436-supplementary.pdf
